# Supplementary material for: Association of hoarding case identification and animal protection programs to socioeconomic indicators in a major metropolitan area of Brazil
Source: Front Vet Sci. 2022 Oct 3;9:872777. doi: 10.3389/fvets.2022.872777 (PMC9574217; doi:10.3389/fvets.2022.872777)
Supplement: Supplementary Material 2 — CCA axis values. [file Data_Sheet_3.XLSX]

## Sheet: Planilha1
Animal Protection	Axis 1	Axis 2	Axis 3	Axis 4		Hoarders	Axis 1	Axis 2	Axis 3	Axis 4
Very Low	-0.930131	-0.470319	-1.11726	-0.899018		Very Low	-0.606698	0.805509	2.67828	0.69032
Low	-1.23055	-0.595221	1.48667	0.849272		Low	-1.87851	1.84837	-1.26649	-0.342664
Average	0.906121	-0.395153	-1.03015	1.6618		Average	-0.292417	-0.951643	0.0911943	-0.948974
High	0.0924587	1.75705	0.178155	-0.123932		High	0.0646448	-0.586505	-0.58589	1.5657
Very High	1.49717	-0.811043	0.858234	-1.07895		Very High	1.65454	0.943388	-0.174349	-0.418857
1. Adrianópolis	-0.930131	-0.470319	-1.11726	-0.899018		1. Adrianópolis	-1.87851	1.84837	-1.26649	-0.342664
2. Agudos do Sul	-0.930131	-0.470319	-1.11726	-0.899018		2. Agudos do Sul	0.0646448	-0.586505	-0.58589	1.5657
3. Almirante Tamandaré	0.906121	-0.395153	-1.03015	1.6618		3. Almirante Tamandaré	0.0646448	-0.586505	-0.58589	1.5657
4. Araucária	0.0924587	1.75705	0.178155	-0.123932		4. Araucária	-0.292417	-0.951643	0.0911943	-0.948974
5. Balsa Nova	1.49717	-0.811043	0.858234	-1.07895		5. Balsa Nova	-0.292417	-0.951643	0.0911943	-0.948974
6. Bocaiuva do Sul	-1.23055	-0.595221	1.48667	0.849272		6. Bocaiuva do Sul	-1.87851	1.84837	-1.26649	-0.342664
7. Campina Grande do Sul	0.906121	-0.395153	-1.03015	1.6618		7. Campina Grande do Sul	-0.606698	0.805509	2.67828	0.69032
8. Campo do Tenente	-0.930131	-0.470319	-1.11726	-0.899018		8. Campo do Tenente	-0.606698	0.805509	2.67828	0.69032
9. Campo Largo	0.0924587	1.75705	0.178155	-0.123932		9. Campo Largo	0.0646448	-0.586505	-0.58589	1.5657
10. Campo Magro	0.906121	-0.395153	-1.03015	1.6618		10. Campo Magro	0.0646448	-0.586505	-0.58589	1.5657
11. Cerro Azul	-1.23055	-0.595221	1.48667	0.849272		11. Cerro Azul	0.0646448	-0.586505	-0.58589	1.5657
12. Colombo	0.0924587	1.75705	0.178155	-0.123932		12. Colombo	-0.292417	-0.951643	0.0911943	-0.948974
13. Contenda	0.906121	-0.395153	-1.03015	1.6618		13. Contenda	0.0646448	-0.586505	-0.58589	1.5657
14. Curitiba	1.49717	-0.811043	0.858234	-1.07895		14. Curitiba	1.65454	0.943388	-0.174349	-0.418857
15. Doutor Ulysses	-0.930131	-0.470319	-1.11726	-0.899018		15. Doutor Ulysses	-0.292417	-0.951643	0.0911943	-0.948974
16. Fazenda Rio Grande	0.906121	-0.395153	-1.03015	1.6618		16. Fazenda Rio Grande	-0.292417	-0.951643	0.0911943	-0.948974
17. Itaperuçu	-0.930131	-0.470319	-1.11726	-0.899018		17. Itaperuçu	-0.292417	-0.951643	0.0911943	-0.948974
18. Lapa	0.0924587	1.75705	0.178155	-0.123932		18. Lapa	-0.292417	-0.951643	0.0911943	-0.948974
19. Mandirituba	0.0924587	1.75705	0.178155	-0.123932		19. Mandirituba	1.65454	0.943388	-0.174349	-0.418857
20. Piên	-1.23055	-0.595221	1.48667	0.849272		20. Piên	0.0646448	-0.586505	-0.58589	1.5657
21. Pinhais	1.49717	-0.811043	0.858234	-1.07895		21. Pinhais	1.65454	0.943388	-0.174349	-0.418857
22. Piraquara	1.49717	-0.811043	0.858234	-1.07895		22. Piraquara	1.65454	0.943388	-0.174349	-0.418857
23. Quatro Barras	1.49717	-0.811043	0.858234	-1.07895		23. Quatro Barras	-0.292417	-0.951643	0.0911943	-0.948974
24. Quitandinha	-1.23055	-0.595221	1.48667	0.849272		24. Quitandinha	-0.606698	0.805509	2.67828	0.69032
25. Rio Branco do Sul	0.0924587	1.75705	0.178155	-0.123932		25. Rio Branco do Sul	-0.292417	-0.951643	0.0911943	-0.948974
26. Rio Negro	-0.930131	-0.470319	-1.11726	-0.899018		26. Rio Negro	-0.292417	-0.951643	0.0911943	-0.948974
27. São José dos Pinhais	0.0924587	1.75705	0.178155	-0.123932		27. São José dos Pinhais	1.65454	0.943388	-0.174349	-0.418857
28. Tijucas do Sul	-1.23055	-0.595221	1.48667	0.849272		28. Tijucas do Sul	1.65454	0.943388	-0.174349	-0.418857
29. Tunas do Paraná	-0.930131	-0.470319	-1.11726	-0.899018		29. Tunas do Paraná	-1.87851	1.84837	-1.26649	-0.342664
Population	0.568265	0.346427	0.178158	-0.000699124		Population	0.548941	-0.0666353	-0.000163642	-0.162196
Area	-0.46904	0.358651	0.0713334	-0.0164426		Area	-0.286948	0.145376	-0.104694	-0.0493559
Density	0.677962	0.102561	0.106194	0.00217542		Density	0.572851	-0.115514	0.0437029	-0.110626
Urban Area	0.627895	0.238107	-0.196795	-0.00847861		Urban Area	0.0596785	-0.263773	0.058454	-0.123078
Income	0.438733	0.103418	0.183196	-0.0450991		Income	0.319879	-0.0126298	0.125872	-0.0910036
HDI	0.464976	0.1603	0.0709931	-0.0594217		HDI	0.253159	-0.067155	0.252077	-0.0746182
SVI	-0.336521	0.0788474	-0.24151	0.0058957		SVI	-0.483743	0.167134	-0.274191	-0.107474
Illiteracy	-0.518324	-0.133193	-0.218593	0.016033		Illiteracy	-0.467112	0.150858	-0.26002	0.0892161
Low income	-0.475176	-0.16715	-0.202666	0.0189964		Low income	-0.355095	0.133667	-0.171766	0.0941138
Distance	-0.670002	-0.0652703	-0.194312	0.0130408		Distance	-0.516614	-0.0848809	0.0520706	0.0869015
